# Supplementary material for: Pulsed Blue Light and Phage Therapy: A Novel Synergistic Bactericide
Source: Antibiotics (Basel). 2025 May 9;14(5):481. doi: 10.3390/antibiotics14050481 (PMC12108478; doi:10.3390/antibiotics14050481)
Supplement: Supplementary file 1 [file antibiotics-14-00481-s001.zip]

Archive with 1 entries (1 files):
- antibiotics-3529408-supplementary.pdf
